# Supplementary material for: Loss of Function of OsARG Resulted in Pepper-Shaped Husk in Indica Rice
Source: Life (Basel). 2021 Jun 3;11(6):523. doi: 10.3390/life11060523 (PMC8227114; doi:10.3390/life11060523)
Supplement: Supplementary file 1 [file life-11-00523-s001.zip]

Archive with 1 entries (1 files):
- life-1199913-supplementary.pdf
